# Supplementary material for: Willingness to pay for community delivery of antiretroviral treatment in urban Tanzania: a cross-sectional survey
Source: Health Policy Plan. 2020 Oct 23;35(10):1300–8. doi: 10.1093/heapol/czaa088 (PMC7886440; doi:10.1093/heapol/czaa088)
Supplement: czaa088_Supplementary_Data [file czaa088_supplementary_data.zip]

Archive with 5 entries (5 files):
- Appendix_2020-06-18_clean.docx
- Figure1_2020-01-16.docx
- Figure2_2020-01-16.docx
- Table1_2020-06-18_clean.docx
- Table2_2020-06-18_clean.docx
